# Supplementary material for: The Effect of tRNA[Ser]Sec Isopentenylation on Selenoprotein Expression
Source: Int J Mol Sci. 2021 Oct 23;22(21):11454. doi: 10.3390/ijms222111454 (PMC8583801; doi:10.3390/ijms222111454)
Supplement: Supplementary file 1 [file ijms-22-11454-s001.zip]

Archive with 1 entries (1 files):
- ijms-1414237-supplementary.pdf
